# Supplementary material for: Distinct Impacts of Prenatal and Postnatal Phthalate Exposure on Behavioral and Emotional Development in Children Aged 1.5 to 3 Years
Source: Toxics. 2024 Oct 31;12(11):795. doi: 10.3390/toxics12110795 (PMC11598217; doi:10.3390/toxics12110795)
Supplement: Supplementary file 1 [file toxics-12-00795-s001.zip]

Archive with 2 entries (2 files):
- Supplementary Figure S1.pdf
- toxics-3242962-Supplementary Tables.pdf
